# Supplementary material for: Multi-omics profiling reveals divergent biology and liver microenvironment in HCC of metastatic and de novo origin
Source: Mol Cancer. 2026 Mar 6;25:101. doi: 10.1186/s12943-026-02604-x (PMC13078022; doi:10.1186/s12943-026-02604-x)
Supplement: Supplementary file 2 — Additional file 2. [file 12943_2026_2604_MOESM2_ESM.xlsx]

## Sheet: Patient_Info_for_Groups_22Pats
Additional file 2: List of mfHCC patients with at least 2 tumor nodules biopsies multiomics profiling (n=22)
Patient number	Status	Age at diagnosis	sex	os	os status	CLD	No. Biopsies in Study	No. Unique Nodules Biopsied in Study	No. Unique Nodules Biopsied at Dx	No. nodules at Dx (imaging)	Diameter of largest tumor at Dx	METAVIR Fibrosis Staging	METAVIR Inflammation Grading	BCLC at Dx	Child-Pugh at Dx	MELD at Dx	Presence of cirrhosis at Dx	Presence of macrovascular invasion at Dx	Presence of extrahepatic metastasis at Dx	AFP at Dx	Presence of cirrhosis at Dx or during F/U	1st Line Treatment
P1	MO	68	m	1488	a	NASH/NAFLD	2	2	2	2	53	2	0	A	5	7	no	no	no	1.7	No	Resection
P10	IM	55	m	1568	d	HCV,NASH/NAFLD	5	3	1	1	23	2	1	A	5	6	yes	no	no	3.9	Yes	Radio-frequency thermal ablation (RFTA)
P12	Mixed	76	m	1459	d	Alcohol,NASH/NAFLD	5	4	1	2	25	2	1	A	6	21	no	no	no	588	Yes	Radio-frequency thermal ablation (RFTA)
P17	IM	57	m	1351	a	Alcohol,HCV	4	3	1	1	20	4	2	A	5	8	yes	no	no	4.3	Yes	Resection
P18	MO	72	m	665	a	Alcohol	3	3	1	2	21	4	3	C	7	11	yes	yes	no	9.2	Yes	No treatment
P19	IM	67	m	210	a	Alcohol	2	2	1	5+	NA	4	1	C	NA	NA	yes	yes	yes	10.7	Yes	Sorafenib
P20	IM	75	m	1662	d	HCV,Alcohol	3	2	1	4	25	2	3	C	5	6	no	no	no	32.9	No	Resection
P21	MO	67	f	408	d	Alcohol	2	2	1	2	54	4	1	A	6	14	yes	no	no	125	Yes	Resection
P22	IM	66	m	160	d	Alcohol	8	3	3	5+	80	4	2	B	7	7	yes	yes	no	4352.5	Yes	Sorafenib
P23	MO	63	m	915	d	Alcohol,HCV	2	2	2	2	29	2	1	A	5	8	no	no	no	1.5	No	Transarterial chemoembolization (TACE)
P27	IM	77	m	16	d	Alcohol	2	2	2	2	86	2	0	C	9	8	yes	no	yes	1882.3	Yes	No treatment
P28	IM	76	f	18	d	None present (+No history of primary risk factors)	2	2	2	5+	67	0	1	C	9	14	no	yes	yes	1.4	No	No treatment
P31	IM	57	m	71	d	HCV	2	2	2	2	41	4	0	C	5	6	yes	no	yes	11.4	Yes	NA
P32	MO	72	f	497	d	Alcohol	2	2	2	5+	41	3	1	B	6	10	yes	no	no	7.9	Yes	Transarterial chemoembolization (TACE)
P35	Mixed	78	m	601	d	Alcohol	4	3	1	5+	27	4	2	C	6	8	yes	no	yes	48.1	Yes	Sorafenib
P36	Mixed	77	m	51	d	NASH/NAFLD,Alcohol,Alpha-1 antitrypsin deficiency	3	3	3	5+	160	3	1	C	6	11	yes	yes	no	1e+05	Yes	No treatment
P37	MO	73	m	570	d	HCV	8	2	1	5+	43	4	1	B	5	9	yes	no	no	678	Yes	Nivolumab
P4	MO	63	m	191	d	Alcohol	2	2	1	5+	25	4	2	B	B	13	yes	no	no	29.6	Yes	Sorafenib
P41	MO	58	m	1	d	HCV,NASH/NAFLD	2	2	2	2	83	NA	NA	D	11	20	yes	yes	no	104710	Yes	NA
P5	IM	79	f	273	d	HCV	2	2	1	1	90	3	1	C	6	7	no	yes	no	135	Yes	Resection
P8	IM	77	m	686	a	Alcohol,NASH/NAFLD	9	4	2	5+	140	1	0	B	5	11	no	no	no	1615	No	Selective Internal Radiotherapy (SIRT)
P9	MO	67	m	95	d	HBV	2	2	2	3	30	3	2	A	B	15	yes	no	no	216	Yes	Sorafenib
