# Supplementary material for: Multi-omics profiling reveals divergent biology and liver microenvironment in HCC of metastatic and de novo origin
Source: Mol Cancer. 2026 Mar 6;25:101. doi: 10.1186/s12943-026-02604-x (PMC13078022; doi:10.1186/s12943-026-02604-x)
Supplement: Supplementary file 3 — Additional file 3. [file 12943_2026_2604_MOESM3_ESM.xlsx]

## Sheet: Sample_Info_22Pats
Additional file 3: List of biopsies from the mfHCC patients with multiregion (and longitudinal) multiomics profiling
Patient Number	Biopsy ID	Tumor Nodule Number (radiological assignment)	Tumor Label	Patient status	Days post Dx	Biopsy location	Biopsy location (Lobe)	Edmondson grade	Chronic liver disease	Immunophenotype classification	infiltrating TIL (%)	stromal TIL (%)	Tumor Content (histological assessment)	Necrosis (%)	Major Growth Pattern	VETC (%)	ESTIMATE Stromal Score	ESTIMATE Immune Score	ESTIMATE Score	Hoshida Molecular subtype	WES Platform	WES Mean Target Depth	WES PCT TARGET 50X	WES Purity	WES Ploidy	RNA-seq Number of Aligned Reads Millions	Source of WES data (HCC)	Source of RNA-seq data (HCC)	Source of WES data (NTL)	Source of RNA-seq data (NTL)	Source of proteomics data
P9	A879b	T1	T1.1	MO	0	Seg 6	Right	2	HBV	inflammed	10	10	50	0	Solid (compact)	0	-226.064	70.0237	-156.041	S3	CRE	120.091	0.835587	0.533824	2.10425	75.4822	EGAS00001005073 (Ng et al)	EGAS00001005074 (Ng et al)	EGAS00001005073 (Ng et al)	Current study	NA
P9	A879c	T2	T2.1	MO	0	Seg 7	Right	2	HBV	desert	0	5	50	0	Trabecular	100	-198.149	179.969	-18.1791	S3	CRE	117.55	0.854489	NA	2	63.4686	Current study	Current study	EGAS00001005073 (Ng et al)	Current study	NA
P18	B322b	T1	T1.1	MO	0	Seg 2	Left	2	Alcohol	inflammed	10	20	70	0	Solid (compact)	NA	-360.243	54.1823	-306.06	S3	CRE	67.7812	0.629134	0.532335	1.98526	45.9537	EGAS00001005073 (Ng et al)	EGAS00001005074 (Ng et al)	EGAS00001005073 (Ng et al)	Current study	NA
P4	B800b	T1	T1.1	MO	0	Seg 6	Right	2	Alcohol	inflammed	20	30	50	0	Trabecular	0	-384.809	453.055	68.2461	S3	CRE	266.782	0.949073	0.396448	2.35827	56.8417	EGAS00001005073 (Ng et al)	EGAS00001005074 (Ng et al)	EGAS00001005073 (Ng et al)	EGAS00001005662 (Dazert et al)	Dazert et al
P4	B881b	T2	T2.1	MO	101	Seg 7	Right	2	Alcohol	excluded	1	20	90	0	Trabecular	10	-627.869	19.715	-608.154	S3	CRE	223.77	0.926654	0.592833	2.15922	51.1619	EGAS00001005661 (Dazert et al)	EGAS00001005662 (Dazert et al)	EGAS00001005073 (Ng et al)	EGAS00001005662 (Dazert et al)	Dazert et al
P20	B984b	T1	T1.1	IM	0	Seg 6	Right	2	HCV	desert	0	1	90	0	Pseudoglandular	20	366.298	897.284	1263.58	S3	CRE	117.2	0.756123	0.171386	2.07981	49.6889	EGAS00001005073 (Ng et al)	EGAS00001005074 (Ng et al)	EGAS00001005073 (Ng et al)	Current study	NA
P10	C225b	T1	T1.1	IM	0	Seg 7	Right	3	HCV,NASH/NAFLD	inflammed	10	40	30	0	Trabecular	10	-169.691	670.893	501.202	S2	CRE	112.614	0.778375	0.654242	1.87261	54.859	EGAS00001005073 (Ng et al)	EGAS00001005074 (Ng et al)	EGAS00001005073 (Ng et al)	Current study	NA
P12	C227b	T1	T1.1	Mixed	0	Seg 4	Left	4	Alcohol,NASH/NAFLD	inflammed	30	20	40	0	Trabecular	0	-403.809	871.839	468.029	S1	CRE	65.0496	0.59507	0.3	2.04683	59.4556	EGAS00001005073 (Ng et al)	EGAS00001005074 (Ng et al)	EGAS00001005073 (Ng et al)	Current study	NA
P1	C457b	T1	T1.1	MO	0	Seg 6	Right	2	NASH/NAFLD	desert	0	0	66	0	Pseudoglandular	10	-762.468	-206.153	-968.62	S3	CRE	131.549	0.842818	0.801848	2.14217	45.8031	EGAS00001005073 (Ng et al)	EGAS00001005074 (Ng et al)	EGAS00001005073 (Ng et al)	Current study	Ng et al
P1	C457c	T2	T2.1	MO	0	Seg 8	Right	3	NASH/NAFLD	excluded	0	10	90	0	Solid (compact)	0	-845.477	-133.4	-978.877	S3	CRE	115.369	0.783026	0.854113	1.86064	43.5982	EGAS00001005073 (Ng et al)	EGAS00001005074 (Ng et al)	EGAS00001005073 (Ng et al)	Current study	Ng et al
P22	C511	T1	T1.1	IM	0	Seg 5	Right	3	Alcohol	excluded	0	10	60	0	Trabecular	90	-580.65	457.191	-123.459	S2	CRE	126.638	0.815785	0.566487	3.79103	46.256	EGAS00001005661 (Dazert et al)	EGAS00001005662 (Dazert et al)	EGAS00001005073 (Ng et al)	EGAS00001005662 (Dazert et al)	Dazert et al
P22	C512	T2	T2.1	IM	0	Seg 8	Right	3	Alcohol	excluded	0	20	95	0	Trabecular	100	-488.515	790.395	301.88	S2	CRE	118.156	0.759197	0.549918	2.39245	50.8166	EGAS00001005661 (Dazert et al)	EGAS00001005662 (Dazert et al)	EGAS00001005073 (Ng et al)	EGAS00001005662 (Dazert et al)	Dazert et al
P22	C513	T3	T3.1	IM	0	Portal Vein	Right	3	Alcohol	desert	1	0	95	0	Trabecular	100	-1132.81	-140.193	-1273.01	S2	CRE	135.593	0.81013	0.672203	2.35462	48.8113	EGAS00001005073 (Ng et al)	EGAS00001005074 (Ng et al)	EGAS00001005073 (Ng et al)	EGAS00001005662 (Dazert et al)	Dazert et al
P21	C532	T1	T1.1	MO	0	Seg 2	Left	2	Alcohol	inflammed	10	10	100	1	Trabecular	0	-352.641	355.987	3.34603	S3	CRE	166.898	0.898318	0.352528	1.48236	47.7736	EGAS00001005073 (Ng et al)	EGAS00001005074 (Ng et al)	EGAS00001005073 (Ng et al)	Current study	NA
P22	C535	T1	T1.2	IM	28	Seg 5	Right	3	Alcohol	excluded	5	10	70	0	Trabecular	90	562.617	1102.62	1665.24	S2	CRE	150.984	0.86059	0.58332	3.59449	67.6478	EGAS00001005661 (Dazert et al)	EGAS00001005662 (Dazert et al)	EGAS00001005073 (Ng et al)	EGAS00001005662 (Dazert et al)	Dazert et al
P22	C536	T2	T2.2	IM	28	Seg 8	Right	3	Alcohol	inflammed	50	5	70	0	Trabecular	90	-98.7967	815.441	716.644	S2	CRE	141.47	0.840731	0.292827	2.97577	62.9064	EGAS00001005661 (Dazert et al)	EGAS00001005662 (Dazert et al)	EGAS00001005073 (Ng et al)	EGAS00001005662 (Dazert et al)	Dazert et al
P17	C563	T1	T1.1	IM	0	Seg 7	Right	3	Alcohol,HCV	excluded	0	10	90	0	Trabecular	60	-1125.3	67.5383	-1057.77	S3	CRE	72.4856	0.625105	0.752987	1.93538	51.2108	EGAS00001005073 (Ng et al)	EGAS00001005074 (Ng et al)	EGAS00001005073 (Ng et al)	Current study	Ng et al
P22	C587	T1	T1.3	IM	84	Seg 5	Right	3	Alcohol	excluded	0	20	50	0	Trabecular	90	-715.169	186.17	-528.999	S2	CRE	139.575	0.830161	0.555213	3.884	66.2589	EGAS00001005661 (Dazert et al)	EGAS00001005662 (Dazert et al)	EGAS00001005073 (Ng et al)	EGAS00001005662 (Dazert et al)	Dazert et al
P22	C589	T2	T2.3	IM	84	Portal Vein	Right	3	Alcohol	desert	1	5	95	0	Trabecular	90	-1006.87	237.598	-769.275	S2	CRE	124.362	0.788691	0.592683	4.48806	78.1805	EGAS00001005661 (Dazert et al)	EGAS00001005662 (Dazert et al)	EGAS00001005073 (Ng et al)	EGAS00001005662 (Dazert et al)	Dazert et al
P20	C622	T2	T2.1	IM	935	Seg 4	Left	3	Alcohol,HCV	excluded	1	10	90	0	Solid (compact)	10	-632.878	242.661	-390.218	S2	CRE	114.126	0.681194	0.521818	2.06838	63.7316	Current study	Current study	EGAS00001005073 (Ng et al)	Current study	NA
P22	C640	T1	T1.4	IM	141	Seg 5	Right	3	Alcohol	excluded	1	30	40	0	Trabecular	90	114.884	2155.45	2270.34	S2	CRE	141.329	0.803415	0.543387	3.6996	64.6219	EGAS00001005661 (Dazert et al)	EGAS00001005662 (Dazert et al)	EGAS00001005073 (Ng et al)	EGAS00001005662 (Dazert et al)	Dazert et al
P21	C659	T2	T2.1	MO	133	Seg 8	Right	3	Alcohol	excluded	5	5	80	50	Solid (compact)	0	369.492	883.397	1252.89	S1	CRE	122.825	0.813931	0.341288	3.67747	51.8692	EGAS00001005073 (Ng et al)	EGAS00001005074 (Ng et al)	EGAS00001005073 (Ng et al)	Current study	NA
P28	C677	T1	T1.1	IM	0	Seg 6	Right	4	Non present (+No history of primary risk factors)	desert	0	1	70	40	Solid (compact)	0	-419.346	62.6694	-356.677	S1	CRE	88.3225	0.632009	0.788441	2.69021	71.403	EGAS00001005073 (Ng et al)	EGAS00001005074 (Ng et al)	EGAS00001005073 (Ng et al)	Current study	Ng et al
P28	C678	T2	T2.1	IM	0	Seg 7	Right	4	Non present (+No history of primary risk factors)	inflammed	30	30	30	50	Solid (compact)	0	42.4912	557.558	600.049	S1	CRE	88.3585	0.635351	0.425335	3.95488	74.8718	Current study	Current study	EGAS00001005073 (Ng et al)	Current study	NA
P20	C684	T2	T2.2	IM	1001	Seg 4	Left	3	Alcohol,HCV	excluded	5	20	30	0	Trabecular	90	-724.896	269.104	-455.792	S2	CRE	112.705	0.63217	0.434807	2.89284	49.8619	Current study	Current study	EGAS00001005073 (Ng et al)	Current study	NA
P23	C696	T1	T1.1	MO	0	Seg 5	Right	2	Alcohol,HCV	excluded	1	5	80	0	Pseudoglandular	NA	150.365	1189.55	1339.91	S3	CRE	82.8662	0.62099	0.501501	2.11869	48.719	EGAS00001005073 (Ng et al)	EGAS00001005074 (Ng et al)	EGAS00001005073 (Ng et al)	Current study	Ng et al
P23	C697	T2	T2.1	MO	0	Seg 8	Right	2	Alcohol,HCV	inflammed	10	10	90	0	Pseudoglandular	NA	291.654	1345.71	1637.36	S3	CRE	83.4229	0.642757	0.410004	2.17892	47.1054	EGAS00001005073 (Ng et al)	EGAS00001005074 (Ng et al)	EGAS00001005073 (Ng et al)	Current study	Ng et al
P32	C737	T1	T1.2	MO	0	Seg 4	Left	2	Alcohol	excluded	1	10	80	0	Trabecular	NA	-605.69	252.451	-353.239	S3	CRE	130.172	0.805284	0.766507	1.88027	68.7054	EGAS00001005073 (Ng et al)	EGAS00001005074 (Ng et al)	EGAS00001005073 (Ng et al)	Current study	NA
P32	C738	T2	T2.1	MO	0	Seg 7	Right	3	Alcohol	inflammed	20	30	60	0	Pseudoglandular	NA	-134.113	809.389	675.276	S3	CRE	145.577	0.849789	0.275662	2.99415	65.1181	EGAS00001005073 (Ng et al)	EGAS00001005074 (Ng et al)	EGAS00001005073 (Ng et al)	Current study	NA
P27	C850	T1	T1.1	IM	0	Seg 6	Right	3	Alcohol	desert	0	1	95	0	Trabecular	70	-933.155	-89.7852	-1022.94	S2	CRE	78.957	0.645222	0.815124	2.01462	56.8266	Current study	Current study	EGAS00001005073 (Ng et al)	Current study	NA
P27	C851	T2	T2.1	IM	0	Seg 7	Right	3	Alcohol	desert	0	5	95	0	Solid (compact)	10	-1167.06	-350.765	-1517.82	S3	CRE	84.3364	0.64374	0.87598	1.98625	61.3695	EGAS00001005073 (Ng et al)	EGAS00001005074 (Ng et al)	EGAS00001005073 (Ng et al)	Current study	NA
P10	C906	T2	T2.1	IM	861	Seg 1/2	Left	2	HCV,NASH/NAFLD	excluded	0	40	80	0	Trabecular	60	15.4602	447.36	462.82	S3	AllExonv6	147.201	0.829631	0.362853	1.98257	46.3054	Current study	Current study	Current study	Current study	NA
P10	C907	T3	T3.1	IM	861	Seg 1/2	Left	2	HCV,NASH/NAFLD	desert	0	5	80	0	Trabecular	80	387.484	740.527	1128.01	S3	AllExonv6	151.82	0.853877	0.735929	1.98262	46.8012	Current study	Current study	Current study	Current study	NA
P36	C942	T1	T1.1	Mixed	0	Left Liver Lobe	Left	3	NASH/NAFLD	inflammed	10	20	70	0	Trabecular	NA	43.384	877	920.384	S2	CRE	84.3515	0.661868	0.549919	1.97555	57.9634	EGAS00001005073 (Ng et al)	EGAS00001005074 (Ng et al)	EGAS00001005073 (Ng et al)	Current study	NA
P36	C943	T2	T2.1	Mixed	0	Left Portal Vein	Left	3	Alcohol,Alpha-1 antitrypsin deficiency	desert	0	5	70	40	Trabecular	60	-204.918	1478.74	1273.82	S1	CRE	86.6699	0.618087	0.545657	2.07054	55.6963	Current study	Current study	EGAS00001005073 (Ng et al)	Current study	NA
P36	C944	T3	T3.1	Mixed	0	Seg 7	Right	3	NASH/NAFLD	excluded	1	30	30	0	Pseudoglandular	0	309.265	728.916	1038.18	S3	CRE	75.989	0.607401	0.442988	2.19622	47.9277	EGAS00001005073 (Ng et al)	EGAS00001005074 (Ng et al)	EGAS00001005073 (Ng et al)	Current study	NA
P17	C948	T2	T2.1	IM	407	Seg 3	Left	3	HCV	inflammed	20	30	80	40	Trabecular	70	-644.735	-323.812	-968.547	S2	CRE	158.419	0.780505	0.42048	2.88974	66.7399	Current study	Current study	EGAS00001005073 (Ng et al)	Current study	NA
P37	C972	T1	T1.1	MO	0	Seg 7	Right	2	HCV	desert	0	0	80	0	Trabecular	60	37.1925	937.831	975.024	S3	CRE	124.601	0.803096	0.382112	2.15015	79.1209	EGAS00001005073 (Ng et al)	EGAS00001005074 (Ng et al)	EGAS00001005073 (Ng et al)	Current study	NA
P35	C988	T1	T1.1	Mixed	0	Seg 5	Right	2	Alcohol	excluded	5	30	80	0	Solid (compact)	80	-280.987	760.231	479.244	S3	CRE	110.267	0.675068	0.547248	1.975	49.6675	EGAS00001005073 (Ng et al)	EGAS00001005074 (Ng et al)	EGAS00001005073 (Ng et al)	EGAS00001005662 (Dazert et al)	Dazert et al
P17	C999	T2	T2.2	IM	456	Seg 4	Left	3	HCV	inflammed	20	30	10	0	Solid (compact)	0	616.888	1671.73	2288.62	S1	CRE	149.548	0.785299	0.417355	2.80944	59.0251	Current study	Current study	EGAS00001005073 (Ng et al)	Current study	NA
P17	D001	T3	T3.2	IM	456	NA	Left	3	HCV	inflammed	20	30	50	10	Trabecular	0	-234.909	785.507	550.598	S2	CRE	157.639	0.772734	0.544982	2.91946	56.2529	Current study	Current study	EGAS00001005073 (Ng et al)	Current study	NA
P35	D008	T1	T1.2	Mixed	14	Seg 5	Right	2	Alcohol	excluded	1	10	40	20	Trabecular	0	-65.0084	601.939	536.931	S3	CRE	119.441	0.708095	0.320122	2.00345	55.0248	EGAS00001005661 (Dazert et al)	EGAS00001005662 (Dazert et al)	EGAS00001005073 (Ng et al)	EGAS00001005662 (Dazert et al)	Dazert et al
P12	D113	T2	T2.1	Mixed	1064	Seg 5	Right	3	Alcohol	excluded	1	5	50	0	Trabecular	NA	-1033.97	407.277	-626.691	S1	CRE	100.859	0.734285	0.347654	3.2729	48.1791	Current study	Current study	EGAS00001005073 (Ng et al)	Current study	NA
P31	D135	T1	T1.1	IM	0	Left Liver Lobe	Left	4	HCV	excluded	1	20	80	0	Solid (compact)	70	-739.015	-2.76225	-741.777	S2	CRE	101.229	0.68023	0.722456	1.9126	45.5691	EGAS00001005073 (Ng et al)	EGAS00001005074 (Ng et al)	EGAS00001005073 (Ng et al)	Current study	Ng et al
P31	D136	T2	T2.1	IM	0	Seg 4	Left	4	HCV	NA	NA	NA	5	NA	NA	NA	407.233	1259.55	1666.78	S3	CRE	103.256	0.727239	NA	2	58.9763	Current study	Current study	EGAS00001005073 (Ng et al)	Current study	NA
P37	D152	T2	T2.1	MO	189	Seg 3	Left	3	HCV	excluded	1	60	90	0	Solid (compact)	NA	-511.83	113.41	-398.419	S2	CRE	156.299	0.847304	0.789685	1.95642	46.4142	Current study	Current study	EGAS00001005073 (Ng et al)	Current study	NA
P37	D153	T1	T1.2	MO	189	Seg 7	Right	2	HCV	excluded	0	40	90	0	Trabecular	70	-440.291	283.464	-156.827	S3	CRE	140.183	0.836319	0.387616	2.13225	58.9549	Current study	Current study	EGAS00001005073 (Ng et al)	Current study	NA
P8	D200	T1	T1.1	IM	0	Seg 5	Right	2	Alcohol	desert	1	5	95	0	Pseudoglandular	20	-407.312	67.7124	-339.6	S3	AllExonv6	153.328	0.818241	0.690085	2.1927	50.2911	Current study	Current study	EGAS00001005073 (Ng et al)	Current study	NA
P8	D201	T1	T1.2	IM	0	Seg 5	Right	3	Alcohol	inflammed	10	20	90	0	Solid (compact)	20	319.853	1491.59	1811.44	S3	AllExonv6	152.663	0.797362	0.454146	4.35338	45.9529	Current study	Current study	EGAS00001005073 (Ng et al)	Current study	NA
P8	D202	T2	T2.1	IM	0	Seg 6	Right	2	Alcohol,NASH/NAFLD	desert	0	0	95	0	Solid (compact)	0	-210.346	490.268	279.923	S3	AllExonv6	152.119	0.850299	0.696	2.0476	45.9775	EGAS00001005073 (Ng et al)	EGAS00001005074 (Ng et al)	EGAS00001005073 (Ng et al)	Current study	NA
P18	D218	T2	T2.1	MO	2534	Seg 7	Right	2	Alcohol	excluded	5	20	40	0	Pseudoglandular	10	-569.312	126.195	-443.116	S3	AllExonv6	160.008	0.820009	0.275772	2.2291	47.5019	EGAS00001005073 (Ng et al)	EGAS00001005074 (Ng et al)	EGAS00001005073 (Ng et al)	Current study	NA
P18	D219	T3	T3.1	MO	2534	Right Portal Vein	Right	3	Alcohol	desert	0	5	95	0	Trabecular	40	-1061.55	-618.382	-1679.93	S2	AllExonv6	156.432	0.86068	0.865953	2.12133	54.9149	EGAS00001005073 (Ng et al)	EGAS00001005074 (Ng et al)	EGAS00001005073 (Ng et al)	Current study	NA
P8	D318	T3	T3.1	IM	135	Seg 4	Left	3	Alcohol	excluded	0	1	90	0	Pseudoglandular	20	-583.613	703.056	119.443	S3	AllExonv6	166.91	0.834614	0.794485	2.06278	45.3713	Current study	Current study	EGAS00001005073 (Ng et al)	Current study	NA
P8	D319	T4	T4.1	IM	135	Seg 5	Right	2	Alcohol	desert	0	1	80	0	Solid (compact)	0	252.548	1278.54	1531.08	S3	AllExonv6	155.047	0.829495	0.726585	2.17965	46.3162	Current study	Current study	EGAS00001005073 (Ng et al)	Current study	NA
P41	D324	T1	T1.1	MO	0	Seg 7	Right	3	HCV,NASH/NAFLD	excluded	1	20	70	0	Pseudoglandular	NA	-1020.02	33.6714	-986.353	S2	CRE/AllExonv6	145.133507/137.850611	0.822127/0.793355	0.7925551/0.791998	2.380926/2.351475	78.2454	EGAS00001005073 (Ng et al)	EGAS00001005074 (Ng et al)	EGAS00001005073 (Ng et al)	Current study	Ng et al
P41	D325	T2	T2.1	MO	0	Seg 5	Right	4	HCV	inflammed	10	30	70	5	Solid (compact)	60	-149.492	924.059	774.567	S3	AllExonv6	155.984	0.845509	0.2565	1.81949	46.5069	EGAS00001005073 (Ng et al)	EGAS00001005074 (Ng et al)	EGAS00001005073 (Ng et al)	Current study	NA
P35	D330	T2	T2.1	Mixed	364	Seg 8	Right	3	Alcohol	excluded	1	5	90	0	Solid (compact)	60	-124.21	850.789	726.579	S3	AllExonv6	149.608	0.809438	0.447997	2.00787	46.3469	EGAS00001005661 (Dazert et al)	EGAS00001005662 (Dazert et al)	EGAS00001005661 (Dazert et al)	EGAS00001005662 (Dazert et al)	Dazert et al
P37	D340	T2	T2.2	MO	398	Seg 3	Left	2	HCV	inflammed	30	20	90	0	Solid (compact)	40	-457.777	196.615	-261.162	S2	AllExonv6	172.341	0.820305	0.833506	1.85281	48.8714	Current study	Current study	Current study	Current study	NA
P37	D341	T1	T1.3	MO	398	Seg 7	Right	2	HCV	excluded	0	20	40	20	Trabecular	80	-42.8252	642.015	599.19	S3	AllExonv6	173.39	0.903148	0.887061	2.05902	45.094	Current study	Current study	Current study	Current study	NA
P37	D342	T1	T1.4	MO	398	Seg 7	Right	2	HCV	excluded	5	10	80	0	Trabecular	90	-451.696	221.526	-230.17	S3	AllExonv6	155.987	0.835054	0.569596	2.14527	46.1057	Current study	Current study	Current study	Current study	NA
P5	D373	T1	T1.1	IM	0	Seg 2/3/4	Left	3	HCV	excluded	1	30	65	0	Trabecular	70	-933.664	21.6286	-912.036	S1	AllExonv6	166.424	0.848892	0.768408	1.98142	88.8182	EGAS00001005073 (Ng et al)	EGAS00001005074 (Ng et al)	EGAS00001005073 (Ng et al)	Current study	NA
P12	D388	T4	T4.1	Mixed	1375	Seg 7	Right	4	Alcohol	inflammed	20	30	70	0	Solid (compact)	0	-259.295	801.92	542.625	S2	CRE	169.308	0.85774	0.525087	3.48225	76.1475	Current study	Current study	EGAS00001005073 (Ng et al)	Current study	NA
P8	D399	T3	T3.2	IM	231	Seg 4a	Left	2	Alcohol	desert	1	5	95	0	Solid (compact)	40	-418.503	526.549	108.046	S3	AllExonv6	155.851	0.799391	0.530384	4.9053	60.368	Current study	Current study	EGAS00001005073 (Ng et al)	Current study	NA
P8	D400	T4	T4.2	IM	231	Seg 6	Right	3	Alcohol	inflammed	10	20	40	60	Solid (compact)	0	153.487	1496.04	1649.53	S1	AllExonv6	153	0.888831	0.365576	2.30147	61.1063	Current study	Current study	EGAS00001005073 (Ng et al)	Current study	NA
P12	D415	T4	T4.2	Mixed	1400	Seg 6	Right	3	Alcohol	inflammed	30	20	50	50	Solid (compact)	0	-507.056	699.475	192.419	S1	AllExonv6	163.624	0.866869	0.412623	3.37122	60.6197	Current study	Current study	Current study	Current study	NA
P12	D416	T3	T3.2	Mixed	1400	Seg 6	Right	NA	Alcohol	NA	NA	NA	40	0	NA	0	-419.077	693.705	274.628	S1	AllExonv6	144.219	0.775186	0.67615	2.26175	59.2311	Current study	Current study	Current study	Current study	NA
P37	D427	T2	T2.3	MO	490	Seg 3	Left	2	HCV	excluded	1	70	90	0	Solid (compact)	0	-457.769	367.017	-90.7523	S2	AllExonv6	173.467	0.798452	0.199367	1.85811	60.1692	Current study	Current study	Current study	Current study	NA
P37	D428	T1	T1.5	MO	490	Seg 7	Right	2	HCV	desert	0	5	50	40	Solid (compact)	0	-504.762	256.398	-248.364	S1	AllExonv6	170.435	0.894897	0.20886	2.71164	58.0697	Current study	Current study	Current study	Current study	NA
P35	D448	T3	T3.1	Mixed	486	Seg 7	Right	3	Alcohol	inflammed	30	10	50	5	Trabecular	90	-280.327	-21.2345	-301.561	S1	AllExonv6	152.302	0.840429	0.305934	3.91935	63.9264	EGAS00001005661 (Dazert et al)	EGAS00001005662 (Dazert et al)	EGAS00001005661 (Dazert et al)	EGAS00001005662 (Dazert et al)	Dazert et al
P10	D470	T3	T3.2	IM	1456	NA	Left	2	HCV,NASH/NAFLD	inflammed	10	20	30	40	Solid (compact)	0	-344.94	-73.3902	-418.33	S3	AllExonv6	160.096	0.807947	0.598654	1.99262	62.4756	Current study	Current study	Current study	Current study	NA
P10	D471	T1	T1.2	IM	1456	NA	Right	2	HCV,NASH/NAFLD	excluded	0	10	80	0	Solid (compact)	0	-283.538	483.348	199.809	S2	AllExonv6	161.285	0.813192	0.589363	2.07547	63.0725	Current study	Current study	Current study	Current study	NA
P8	D505	T3	T3.3	IM	338	Seg 4a	Left	2	Alcohol	excluded	1	10	85	0	Pseudoglandular	NA	546.685	1459.82	2006.51	S3	AllExonv6	171.108	0.882113	0.207691	2.25682	45.1205	Current study	Current study	EGAS00001005073 (Ng et al)	Current study	NA
P8	D506	T4	T4.3	IM	338	Seg 6/7	Right	3	Alcohol	excluded	5	30	60	0	Solid (compact)	0	-36.4796	528.153	491.674	S3	AllExonv6	144.905	0.774793	0.212924	2.261	58.0284	Current study	Current study	EGAS00001005073 (Ng et al)	Current study	NA
P5	D557	T2	T2.1	IM	212	Seg 5	Right	3	HCV	excluded	5	30	40	50	Trabecular	0	-999.94	293.517	-706.423	S1	AllExonv6	167.605	0.789666	0.634684	2.10351	65.1277	Current study	Current study	EGAS00001005073 (Ng et al)	Current study	NA
P19	D610	T1	T1.1	IM	0	Seg 5	Right	2	Alcohol	desert	0	5	100	0	Trabecular	50	110.355	903.579	1013.93	S3	AllExonv6	159.811	0.849792	0.740441	2.04573	48.2051	EGAS00001005073 (Ng et al)	EGAS00001005074 (Ng et al)	EGAS00001005073 (Ng et al)	Current study	NA
P19	D622	T2	T2.1	IM	15	Seg 7	Right	2	Alcohol	excluded	5	30	50	0	Trabecular	30	417.745	1216.59	1634.33	S3	AllExonv6	168.494	0.883648	0.3	1.98358	124.289	Current study	Current study	EGAS00001005073 (Ng et al)	Current study	NA
