# Supplementary material for: Multi-omics profiling reveals divergent biology and liver microenvironment in HCC of metastatic and de novo origin
Source: Mol Cancer. 2026 Mar 6;25:101. doi: 10.1186/s12943-026-02604-x (PMC13078022; doi:10.1186/s12943-026-02604-x)
Supplement: Supplementary file 4 — Additional file 4. [file 12943_2026_2604_MOESM4_ESM.xlsx]

## Sheet: mfHCC_vs_Uninodular_inclusive
Additional file 4: Comparison of clinicopathological parameters between synchronous mfHCC (m=63) and unifocal HCC (n=51)		mfHCC (n=63, including 19 mfHCC at diagnosis with multiomics profiling)		unifocal HCC (n=51, including 3 unifocal HCC at diagnosis with multiomics profiling)		Comparison between cohorts (p-value)
		n	%	n	%
Sex	Female	10	15.87	7	13.73	0.8
	Male	53	84.13	44	86.27
Age	median (range)	72 (47-86)		66 (18-87)		0.01
Overall Survival	HR (CI)	2.2 (1.4-3.4)*				0.001
Liver disease at diagnosis	Alcohol	29	46.03	19	37.25	0.53
	HCV/HBV	13	20.63	13	25.49
	NAFLD/NASH	7	11.11	4	7.84
	Multiple diseases	12	19.05	10	19.61
	No Liver Disease	2	3.17	5	9.8
Cirrhosis at diagnosis	No	17	26.98	15	29.41	0.84
	Yes	46	73.02	36	70.59
Extrahepatic metastasis at diagnosis	No	54	85.71	49	96.08	0.11
	Yes	9	14.29	2	3.92
Macrovascular invasion at diagnosis	No	51	80.95	46	90.2	0.2
	Yes	12	19.05	5	9.8
No. Tumors at diagnosis	1	-	-	51	100	-
	2	21	33.33	-	-
	3	6	9.52	-	-
	4	1	1.59	-	-
	5+	35	55.56	-	-
Largest tumour size (mm)	median (range)	39 (13-170)		32.5 (10 -220)		0.56
	NA	7	-	5	-
AFP (ng/ml)	median (range)	31.25 (0.8-104710)		4.9 (1-179898)		0.003
	NA	3	-	5	-
MELD	median (range)	10 (5-24)		8 (6-25)		0.03
	NA	2	-	1	-
Child-Pugh at diagnosis	A	34	56.67	35	70	0.15
	B	24	40	14	28
	C	2	3.33	1	2
	NA	3	-	1	-
BCLC at diagnosis	0	0	0	4	7.84	2e-08
	A	16	25.4	40	78.43
	B	27	42.86	0	0
	C	18	28.57	6	11.76
	D	2	3.17	1	1.96
1st Line Treatment	Resection	3	4.92	18	35.2941	0.0002
	RFTA	5	8.2	6	11.7647
	TACE	19	31.15	15	29.4118
	SIRT/SBRT	3	4.92	3	5.88235
	Microwave ablation	0	0	1	2.08333
	Sorafenib	12	19.67	1	2.08333
	Nivolumab	2	3.0303	0	0
	No treatment	17	27.87	7	13.7255
	NA	2	-	0	-
*P18 excluded from OS analysis due to multiple HCC diagnoses
