# Supplementary material for: Multi-omics profiling reveals divergent biology and liver microenvironment in HCC of metastatic and de novo origin
Source: Mol Cancer. 2026 Mar 6;25:101. doi: 10.1186/s12943-026-02604-x (PMC13078022; doi:10.1186/s12943-026-02604-x)
Supplement: Supplementary file 5 — Additional file 5. [file 12943_2026_2604_MOESM5_ESM.xlsx]

## Sheet: Sheet1
Additional file 5: Clonal relatedness between biopsies from the 22 mfHCC patients
Patient number	Pairs	pair scores	pair ps	Status	SampleA Tumour Label	SampleA Tumour Label Group	SampleB Tumour Label	SampleB Tumour Label Group
P1	C457b_C457c	0	1	Non-Clonal	T1.1	T1	T2.1	T2
P10	C225b_C906	0.721826	0	Clonal	T1.1	T1	T2.1	T2
P10	C225b_C907	0.718962	0	Clonal	T1.1	T1	T3.1	T3
P10	C225b_D470	0.658299	0	Clonal	T1.1	T1	T3.2	T3
P10	C225b_D471	0.683284	0	Clonal	T1.1	T1	T1.2	T1
P10	C906_C907	0.89649	0	Clonal	T2.1	T2	T3.1	T3
P10	C906_D470	0.806362	0	Clonal	T2.1	T2	T3.2	T3
P10	C906_D471	0.838955	0	Clonal	T2.1	T2	T1.2	T1
P10	C907_D470	0.864692	0	Clonal	T3.1	T3	T3.2	T3
P10	C907_D471	0.886419	0	Clonal	T3.1	T3	T1.2	T1
P10	D470_D471	0.958693	0	Clonal	T3.2	T3	T1.2	T1
P12	C227b_D113	0.876296	0	Clonal	T1.1	T1	T2.1	T2
P12	C227b_D388	0.862428	0	Clonal	T1.1	T1	T4.1	T4
P12	C227b_D415	0.82799	0	Clonal	T1.1	T1	T4.2	T4
P12	C227b_D416	0	1	Non-Clonal	T1.1	T1	T3.2	T3
P12	D113_D388	0.962489	0	Clonal	T2.1	T2	T4.1	T4
P12	D113_D415	0.930064	0	Clonal	T2.1	T2	T4.2	T4
P12	D113_D416	0	1	Non-Clonal	T2.1	T2	T3.2	T3
P12	D388_D415	0.944757	0	Clonal	T4.1	T4	T4.2	T4
P12	D388_D416	0	1	Non-Clonal	T4.1	T4	T3.2	T3
P12	D415_D416	0	1	Non-Clonal	T4.2	T4	T3.2	T3
P17	C563_C948	0.771531	0	Clonal	T1.1	T1	T2.1	T2
P17	C563_C999	0.795383	0	Clonal	T1.1	T1	T2.2	T2
P17	C563_D001	0.79674	0	Clonal	T1.1	T1	T3.2	T3
P17	C948_C999	0.965012	0	Clonal	T2.1	T2	T2.2	T2
P17	C948_D001	0.967833	0	Clonal	T2.1	T2	T3.2	T3
P17	C999_D001	0.983273	0	Clonal	T2.2	T2	T3.2	T3
P18	B322b_D218	0.013615	0.00350411	Non-Clonal	T1.1	T1	T2.1	T2
P18	B322b_D219	0	1	Non-Clonal	T1.1	T1	T3.1	T3
P18	D218_D219	0	1	Non-Clonal	T2.1	T2	T3.1	T3
P19	D610_D622	0.898725	0	Clonal	T1.1	T1	T2.1	T2
P20	B984b_C622	0.917547	0	Clonal	T1.1	T1	T2.1	T2
P20	B984b_C684	0.888602	0	Clonal	T1.1	T1	T2.2	T2
P20	C622_C684	0.968459	0	Clonal	T2.1	T2	T2.2	T2
P21	C532_C659	0	1	Non-Clonal	T1.1	T1	T2.1	T2
P22	C511_C512	0.944728	0	Clonal	T1.1	T1	T2.1	T2
P22	C511_C513	0.931517	0	Clonal	T1.1	T1	T3.1	T3
P22	C511_C535	0.952731	0	Clonal	T1.1	T1	T1.2	T1
P22	C511_C536	0.93467	0	Clonal	T1.1	T1	T2.2	T2
P22	C511_C587	0.956506	0	Clonal	T1.1	T1	T1.3	T1
P22	C511_C589	0.939069	0	Clonal	T1.1	T1	T2.3	T2
P22	C511_C640	0.945598	0	Clonal	T1.1	T1	T1.4	T1
P22	C512_C513	0.968403	0	Clonal	T2.1	T2	T3.1	T3
P22	C512_C535	0.958347	0	Clonal	T2.1	T2	T1.2	T1
P22	C512_C536	0.976607	0	Clonal	T2.1	T2	T2.2	T2
P22	C512_C587	0.983078	0	Clonal	T2.1	T2	T1.3	T1
P22	C512_C589	0.977232	0	Clonal	T2.1	T2	T2.3	T2
P22	C512_C640	0.984574	0	Clonal	T2.1	T2	T1.4	T1
P22	C513_C535	0.943291	0	Clonal	T3.1	T3	T1.2	T1
P22	C513_C536	0.961567	0	Clonal	T3.1	T3	T2.2	T2
P22	C513_C587	0.966435	0	Clonal	T3.1	T3	T1.3	T1
P22	C513_C589	0.972787	0	Clonal	T3.1	T3	T2.3	T2
P22	C513_C640	0.970505	0	Clonal	T3.1	T3	T1.4	T1
P22	C535_C536	0.947793	0	Clonal	T1.2	T1	T2.2	T2
P22	C535_C587	0.969951	0	Clonal	T1.2	T1	T1.3	T1
P22	C535_C589	0.949672	0	Clonal	T1.2	T1	T2.3	T2
P22	C535_C640	0.957919	0	Clonal	T1.2	T1	T1.4	T1
P22	C536_C587	0.972704	0	Clonal	T2.2	T2	T1.3	T1
P22	C536_C589	0.975652	0	Clonal	T2.2	T2	T2.3	T2
P22	C536_C640	0.980993	0	Clonal	T2.2	T2	T1.4	T1
P22	C587_C589	0.975128	0	Clonal	T1.3	T1	T2.3	T2
P22	C587_C640	0.982925	0	Clonal	T1.3	T1	T1.4	T1
P22	C589_C640	0.98253	0	Clonal	T2.3	T2	T1.4	T1
P23	C696_C697	0	1	Non-Clonal	T1.1	T1	T2.1	T2
P27	C850_C851	0.927208	0	Clonal	T1.1	T1	T2.1	T2
P28	C677_C678	0.898127	0	Clonal	T1.1	T1	T2.1	T2
P31	D135_D136	0.19798	0	Clonal	T1.1	T1	T2.1	T2
P32	C737_C738	0	1	Non-Clonal	T1.2	T1	T2.1	T2
P35	C988_D008	0.94915	0	Clonal	T1.1	T1	T1.2	T1
P35	C988_D330	0	1	Non-Clonal	T1.1	T1	T2.1	T2
P35	C988_D448	0	1	Non-Clonal	T1.1	T1	T3.1	T3
P35	D008_D330	0	1	Non-Clonal	T1.2	T1	T2.1	T2
P35	D008_D448	0	1	Non-Clonal	T1.2	T1	T3.1	T3
P35	D330_D448	0.958495	0	Clonal	T2.1	T2	T3.1	T3
P36	C942_C943	0.919229	0	Clonal	T1.1	T1	T2.1	T2
P36	C942_C944	0	1	Non-Clonal	T1.1	T1	T3.1	T3
P36	C943_C944	0	1	Non-Clonal	T2.1	T2	T3.1	T3
P37	C972_D152	0	1	Non-Clonal	T1.1	T1	T2.1	T2
P37	C972_D153	0.974984	0	Clonal	T1.1	T1	T1.2	T1
P37	C972_D340	0	1	Non-Clonal	T1.1	T1	T2.2	T2
P37	C972_D341	0.913958	0	Clonal	T1.1	T1	T1.3	T1
P37	C972_D342	0.797578	0	Clonal	T1.1	T1	T1.4	T1
P37	C972_D427	0	1	Non-Clonal	T1.1	T1	T2.3	T2
P37	C972_D428	0.824243	0	Clonal	T1.1	T1	T1.5	T1
P37	D152_D153	0	1	Non-Clonal	T2.1	T2	T1.2	T1
P37	D152_D340	0.919433	0	Clonal	T2.1	T2	T2.2	T2
P37	D152_D341	0	1	Non-Clonal	T2.1	T2	T1.3	T1
P37	D152_D342	0	1	Non-Clonal	T2.1	T2	T1.4	T1
P37	D152_D427	0.935417	0	Clonal	T2.1	T2	T2.3	T2
P37	D152_D428	0	1	Non-Clonal	T2.1	T2	T1.5	T1
P37	D153_D340	0	1	Non-Clonal	T1.2	T1	T2.2	T2
P37	D153_D341	0.904004	0	Clonal	T1.2	T1	T1.3	T1
P37	D153_D342	0.789891	0	Clonal	T1.2	T1	T1.4	T1
P37	D153_D427	0	1	Non-Clonal	T1.2	T1	T2.3	T2
P37	D153_D428	0.815417	0	Clonal	T1.2	T1	T1.5	T1
P37	D340_D341	0	1	Non-Clonal	T2.2	T2	T1.3	T1
P37	D340_D342	0	1	Non-Clonal	T2.2	T2	T1.4	T1
P37	D340_D427	0.870263	0	Clonal	T2.2	T2	T2.3	T2
P37	D340_D428	0	1	Non-Clonal	T2.2	T2	T1.5	T1
P37	D341_D342	0.838352	0	Clonal	T1.3	T1	T1.4	T1
P37	D341_D427	0	1	Non-Clonal	T1.3	T1	T2.3	T2
P37	D341_D428	0.867172	0	Clonal	T1.3	T1	T1.5	T1
P37	D342_D427	0	1	Non-Clonal	T1.4	T1	T2.3	T2
P37	D342_D428	0.865579	0	Clonal	T1.4	T1	T1.5	T1
P37	D427_D428	0	1	Non-Clonal	T2.3	T2	T1.5	T1
P4	B800b_B881b	0	1	Non-Clonal	T1.1	T1	T2.1	T2
P41	D324_D325	0	1	Non-Clonal	T1.1	T1	T2.1	T2
P5	D373_D557	0.935529	0	Clonal	T1.1	T1	T2.1	T2
P8	D200_D201	0.860933	0	Clonal	T1.1	T1	T1.2	T1
P8	D200_D202	0.7708	0	Clonal	T1.1	T1	T2.1	T2
P8	D200_D318	0.769636	0	Clonal	T1.1	T1	T3.1	T3
P8	D200_D319	0.906593	0	Clonal	T1.1	T1	T4.1	T4
P8	D200_D399	0.788779	0	Clonal	T1.1	T1	T3.2	T3
P8	D200_D400	0.823404	0	Clonal	T1.1	T1	T4.2	T4
P8	D200_D505	0.778389	0	Clonal	T1.1	T1	T3.3	T3
P8	D200_D506	0.899227	0	Clonal	T1.1	T1	T4.3	T4
P8	D201_D202	0.786299	0	Clonal	T1.2	T1	T2.1	T2
P8	D201_D318	0.79239	0	Clonal	T1.2	T1	T3.1	T3
P8	D201_D319	0.888584	0	Clonal	T1.2	T1	T4.1	T4
P8	D201_D399	0.806131	0	Clonal	T1.2	T1	T3.2	T3
P8	D201_D400	0.946228	0	Clonal	T1.2	T1	T4.2	T4
P8	D201_D505	0.796046	0	Clonal	T1.2	T1	T3.3	T3
P8	D201_D506	0.918693	0	Clonal	T1.2	T1	T4.3	T4
P8	D202_D318	0.920409	0	Clonal	T2.1	T2	T3.1	T3
P8	D202_D319	0.776845	0	Clonal	T2.1	T2	T4.1	T4
P8	D202_D399	0.934779	0	Clonal	T2.1	T2	T3.2	T3
P8	D202_D400	0.754383	0	Clonal	T2.1	T2	T4.2	T4
P8	D202_D505	0.931297	0	Clonal	T2.1	T2	T3.3	T3
P8	D202_D506	0.787868	0	Clonal	T2.1	T2	T4.3	T4
P8	D318_D319	0.777516	0	Clonal	T3.1	T3	T4.1	T4
P8	D318_D399	0.964824	0	Clonal	T3.1	T3	T3.2	T3
P8	D318_D400	0.761952	0	Clonal	T3.1	T3	T4.2	T4
P8	D318_D505	0.960976	0	Clonal	T3.1	T3	T3.3	T3
P8	D318_D506	0.787614	0	Clonal	T3.1	T3	T4.3	T4
P8	D319_D399	0.796144	0	Clonal	T4.1	T4	T3.2	T3
P8	D319_D400	0.856235	0	Clonal	T4.1	T4	T4.2	T4
P8	D319_D505	0.786034	0	Clonal	T4.1	T4	T3.3	T3
P8	D319_D506	0.943562	0	Clonal	T4.1	T4	T4.3	T4
P8	D399_D400	0.781544	0	Clonal	T3.2	T3	T4.2	T4
P8	D399_D505	0.974327	0	Clonal	T3.2	T3	T3.3	T3
P8	D399_D506	0.811762	0	Clonal	T3.2	T3	T4.3	T4
P8	D400_D505	0.765346	0	Clonal	T4.2	T4	T3.3	T3
P8	D400_D506	0.889305	0	Clonal	T4.2	T4	T4.3	T4
P8	D505_D506	0.798788	0	Clonal	T3.3	T3	T4.3	T4
P9	A879b_A879c	0	1	Non-Clonal	T1.1	T1	T2.1	T2
