# Supplementary material for: Multi-omics profiling reveals divergent biology and liver microenvironment in HCC of metastatic and de novo origin
Source: Mol Cancer. 2026 Mar 6;25:101. doi: 10.1186/s12943-026-02604-x (PMC13078022; doi:10.1186/s12943-026-02604-x)
Supplement: Supplementary file 6 — Additional file 6. [file 12943_2026_2604_MOESM6_ESM.xlsx]

## Sheet: Individual_Groups
Additional file 6: Comparisons of clinicopathological parameters between IM-HCC, MO-HCC and unifocal HCC		IM + Mixed (n=13)		MO (n=9)		Unifocal HCC (n=48)		Comparison between groups (p-value)
		n (13)	%	n (9)	%	n (48)	%	IM+Mixed vs MO	IM+Mixed vs Unifocal	MO vs Unifocal
Sex	Female	2	15.3846	2	22.2222	6	12.5	1	1	0.6
	Male	11	84.6154	7	77.7778	42	87.5
Age	median (range)	76 (55-79)		67 (58-73)		66 (18-87)		0.18	0.12	0.67
Overall Survival	HR (CI), pval	-		-		-		0.68 (0.24-1.9), 0.46	1.7 (0.83-3.5), 0.14	2.2 (0.96-5.1), 0.06
CLD at diagnosis	Alcohol	5	38.4615	4	44.4444	19	39.5833	0.94	0.99	0.88
	HCV/HBV	3	23.0769	2	22.2222	12	25
	NAFLD/NASH	1	7.69231	1	11.1111	4	8.33333
	Multiple diseases	3	23.0769	2	22.2222	8	16.6667
	No liver disease	1	7.69231	0	0	5	10.4167
Cirrhosis at diagnosis	No	5	38.4615	2	22.2222	14	29.1667	0.65	0.52	1
	Yes	8	61.5385	7	77.7778	34	70.8333
Cirrhosis at diagnosis or during follow-up	No	3	23.0769	2	22.2222	-	-	1	-	-
	Yes	10	76.9231	7	77.7778	-	-
Extrahepatic metastasis at diagnosis	No	8	61.5385	9	100	46	95.8333	0.054	0.004	1
	Yes	5	38.4615	0	0	2	4.16667
Extrahepatic metastasis at diagnosis or during follow-up	No	3	23.0769	8	88.8889	-	-	0.008	-	-
	Yes	10	76.9231	1	11.1111	-	-
Macrovascular invasion at diagnosis	No	8	61.5385	7	77.7778	44	91.6667	0.64	0.016	0.24
	Yes	5	38.4615	2	22.2222	4	8.33333
Macrovascular invasion at diagnosis or during follow-up	No	4	30.7692	5	55.5556	-	-	0.38	-	-
	Yes	9	69.2308	4	44.4444	-	-
No. Unique Tumor Nodules Biopsied at Diagnosis	median (range)	1 (1-2)		2 (1-3)		-	-	1	-	-
No. Unique Tumor Nodules Biopsied in Study	median (range)	3 (2-4)		2 (2-3)		-	-	0.045	-	-
Total no. of biopsies in study	median (range)	3 (2-9)		2 (2-8)		-	-	0.09	-	-
No. Tumors at diagnosis	1	3	23.0769	0	0	48	100	1	-	-
	2	3	23.0769	5	55.5556	-	-
	3	0	0	1	11.1111	-	-
	4	1	7.69231	0	0	-	-
	5+	6	46.1538	3	33.3333	-	-
Largest tumour size (mm)	median (range)	54 (20-160)		41 (21-83)		33 (10-220)		0.57	0.43	0.87
	NA	1	7.69231	0	-	5	-
AFP at diagosis (ng/ml)	median (range)	48.1 (1.4-100,000)		29.6 (1.5-104,710)		5.2 (1-179898)		0.6	0.03	0.29
	NA	0	-	0	-	5	-
Time Between First and Last Biopsied nodule (years) - interval of the first date each distinct tumor nodule was biopsied	median (range)	0.36 (0-3.8)		0 (0-6.9)		-		0.34	-	-
Time Between First and Last Biopsy (years)	median (range)	1.33 (0-3.8)		0 (0-6.9)		-		0.3	-	-
MELD	median (range)	8 (6-21)		11 (7-20)		8 (6-25)		0.09	0.38	0.07
	NA	1	-	0	-	1	-
Child-Pugh at diagnosis	A	9	75	5	55.5556	32	68.0851	0.32	0.63	0.4
	B	3	25	3	33.3333	14	29.7872
	C	0	0	1	11.1111	1	2.12766
	NA	1	-	0	-	1	-
BCLC at diagnosis	0	0	0	0	0	4	8.33333	0.2	3e-05	0.008
	A	3	23.0769	4	44.4444	38	79.1667
	B	2	15.3846	3	33.3333	0	0
	C	8	61.5385	1	11.1111	5	10.4167
	D	0	0	1	11.1111	1	2.08333
1st Line Treatment	Resection	3	25	2	25	16	33.3333	0.33	0.05	0.07
	TACE	0	0	2	25	15	31.25
	SIRT	1	8.33333	0	0	1	2.08333
	RFTA	2	16.6667	0	0	5	10.4167
	Microwave ablation	0	0	0	s	1	2.08333
	Nivolumab	0	0	1	12.5	0	0
	Sorafenib	3	25	2	25	1	2.08333
	No treatment	3	25	1	12.5	7	14.5833
	NA	1	-	1	-	0	-
Number of biopsies with Sorafenib treatment	pre	1 (0-3)		0 (0-3)		-		0.21	-	-
	post/on	1 (0-5)		0 (0-2)		-		0.07	-	-
Number of biopsies with Nivolumab treatment	pre	0 (0-3)		0 (0-1)		-		0.26	-	-
	post/on	0 (0-2)		0 (0-5)		-		0.62	-	-
